# Supplementary material for: Senescence-like cells recruit γδ T cells to drive prolonged hyposmia after SARS-CoV-2 infection in mice
Source: EMBO Rep. 2026 Apr 10;27(10):2526–48. doi: 10.1038/s44319-026-00769-6 (PMC13219478; doi:10.1038/s44319-026-00769-6)
Supplement: Supplementary file 2 — Source data Fig. 1 [file 44319_2026_769_MOESM2_ESM.zip]

Archive with 19 entries (16 files):
- Figure 1/
- Figure 1/A.xlsx
- Figure 1/B.xlsx
- Figure 1/C/
- Figure 1/C/C.xlsx
- Figure 1/C/DKO_CoV2_D14.tif
- Figure 1/C/DKO_CoV2_D4.tif
- Figure 1/C/DKO_Mock.tif
- Figure 1/C/WT_CoV2_D14.tif
- Figure 1/C/WT_CoV2_D4.tif
- Figure 1/C/WT_Mock.tif
- Figure 1/D.xlsx
- Figure 1/E/
- Figure 1/E/DKO_CoV2.tif
- Figure 1/E/DKO_Mock.tif
- Figure 1/E/E.xlsx
- Figure 1/E/WT_CoV2.tif
- Figure 1/E/WT_Mock.tif
- Figure 1/H.xlsx
