# Supplementary material for: Senescence-like cells recruit γδ T cells to drive prolonged hyposmia after SARS-CoV-2 infection in mice
Source: EMBO Rep. 2026 Apr 10;27(10):2526–48. doi: 10.1038/s44319-026-00769-6 (PMC13219478; doi:10.1038/s44319-026-00769-6)
Supplement: Supplementary file 2 — Source data Fig. 1 [file 44319_2026_769_MOESM2_ESM.zip › Figure 1/A.xlsx]

## Sheet: Sheet1
	Boby weight (%)
Fig.1A	days	WT+Mock									DKO+Mock									WT+CoV2												DKO+CoV2
	0	100	100	100	100	100	100	100	100	100	100	100	100	100	100	100	100	100	100	100	100	100	100	100	100	100	100	100	100	100	100	100	100	100	100	100	100	100	100	100	100
	1	100.556	102.66	101.005	101.515	99.5238	98.5849	101.538	100.483	101.942	100.985	99.4595	100.581	103.365	99.5261	99.1304	101.261	105.963	101.786	102.927	99.4949	101.97	97.5845	98.2955	98.8439	97.8142	98.8827	101.648	100	104.372	97.9592	100	95.4315	98.8701	100	100	100.521	99.0244	98.8235	101.587	104.098
	2	101.111	101.596	103.015	105.556	103.81	102.358	102.564	100.483	103.883	100	97.2973	101.163	106.731	103.318	103.478	102.521	108.716	101.786	101.951	93.9394	97.0443	90.3382	89.7727	94.7977	91.2568	90.5028	93.4066	92.8571	95.082	89.7959	98.1132	98.4772	92.6554	92.3497	90.7104	91.1458	91.7073	94.1176	92.0635	93.8525
	3	100	103.191	102.01	103.535	106.19	106.132	95.3846	100.483	102.913	98.5222	96.2162	102.907	102.404	100.948	101.739	100	106.881	101.339	97.0732	83.8384	88.67	88.4058	85.7955	87.8613	83.6066	86.0335	84.6154	83.5165	84.6995	83.1633	95.7547	98.9848	89.2655	85.2459	82.5137	85.9375	85.3659	86.2745	83.7302	86.0656
	4	102.222	109.043	104.523	103.535	104.286	104.245	97.4359	101.932	103.883	100.493	97.2973	104.07	101.442	101.896	103.913	101.681	108.257	102.679	102.927	84.8485	92.1182	92.2705	88.6364	91.3295	84.153	87.7095	81.3187	79.6703	80.3279	77.0408	100	101.523	92.6554	87.9781	89.6175	88.5417	84.3902	81.5686	84.127	80.7377
	5	102.222	108.511	105.025	102.525	105.238	102.83	97.4359	102.415	101.456	100.493	97.2973	104.651	100.481	100.948	102.609	100.84	105.963	100	105.854	88.8889	97.0443	97.5845	94.3182	96.5318	89.6175	93.8547	81.3187	75.2747	80.8743	75.5102	103.302	103.553	95.4802	89.6175	93.9891	92.7083	88.7805	84.3137	89.2857	76.6393
	6	102.222	109.574	104.02	103.535	106.667	104.717	98.9744	101.449	102.427	101.478	100	104.651	102.404	102.37	102.609	102.101	108.257	100.446	104.878	95.9596	100	100	97.1591	100.578	94.5355	95.5307	82.967	79.6703	83.6066	78.5714	101.415	103.046	97.7401	97.2678	97.8142	95.8333	92.6829	87.8431	96.0317	76.2295
	7	102.778	110.106	105.025	105.051	109.048	105.189	100	100.483	104.854	99.5074	98.3784	106.395	102.404	102.37	100.87	102.941	108.716	100	106.341	98.4848	99.0148	99.0338	97.7273	103.468	98.3607	97.7654	85.1648	82.967	84.6995	81.1224	100	101.523	100	97.8142	98.3607	95.3125	93.6585	92.549	98.0159	79.5082
	8	102.222	108.511	104.523	103.535	108.571	102.83	95.3846	100.483	104.854	100	101.081	108.721	105.288	101.896	101.739	102.521	108.257	102.679	103.415	100	99.5074	102.415	98.2955	102.89	100.546	95.5307	87.9121	87.9121	87.4317	86.7347	101.415	103.046	98.8701	99.4536	100.546	95.3125	92.6829	93.7255	99.2063	87.7049
	9	105.556	103.723	106.03	101.515	110	105.189	95.3846	100.966	102.427	101.478	101.622	110.465	101.923	101.896	89.5652	102.941	107.339	100.893	102.927	100	100.493	100.966	100	104.046	102.732	105.028	91.7582	97.8022	93.9891	98.4694	104.245	105.584	102.825	103.825	105.464	101.042	96.5854	96.4706	100	92.623
	10	105.556	103.723	106.03	100.505	104.762	102.358	97.4359	99.5169	102.427	101.478	101.622	110.465	101.923	101.422	93.913	104.202	105.046	101.786	104.878	100	99.0148	100.966	100	104.046	102.732	99.4413	91.7582	97.8022	93.9891	98.4694	104.245	105.584	102.825	103.825	105.464	101.042	91.7073	102.745	102.381	93.8525
	11	102.778	104.787	104.523	104.04	109.524	104.245	97.4359	98.5507	102.427	98.0296	98.9189	106.395	102.404	101.896	96.087	102.521	104.587	99.5536	100.976	101.01	99.0148	102.415	99.4318	102.89	100.546	101.117	90.6593	96.7033	91.8033	94.3878	102.83	103.046	100	97.2678	101.093	97.9167	91.7073	101.569	103.571	97.9508
	12	101.111	103.723	105.025	103.03	106.19	101.887	100.513	98.0676	101.942	99.0148	100	106.977	99.5192	99.0521	97.8261	100	102.752	97.3214	102.439	100.505	99.0148	100.966	99.4318	102.89	102.186	100.559	93.4066	101.099	97.8142	95.9184	102.83	104.569	100.565	101.093	102.732	97.3958	94.1463	101.569	101.587	97.541
	13
	14	102.222	107.447	106.03	105.051	110	104.717	96.9231	100.483	100.971	98.5222	100.541	109.884	101.923	97.1564	97.3913	103.361	108.257	97.7679	104.878	99.4949	100.985	103.382	98.8636	106.936	104.372	101.676	99.4505	100.549	104.372	102.041	101.887	104.569	101.13	100.546	106.011	98.9583	96.5854	103.137	102.381	99.5902
