# Supplementary material for: Senescence-like cells recruit γδ T cells to drive prolonged hyposmia after SARS-CoV-2 infection in mice
Source: EMBO Rep. 2026 Apr 10;27(10):2526–48. doi: 10.1038/s44319-026-00769-6 (PMC13219478; doi:10.1038/s44319-026-00769-6)
Supplement: Supplementary file 2 — Source data Fig. 1 [file 44319_2026_769_MOESM2_ESM.zip › Figure 1/B.xlsx]

## Sheet: Sheet1
Fig.1B
	genomic CoV2	WT																			DKO
	Mock	5.62389e-06	3.8147e-06	4.79513e-06	3.84123e-06	3.89485e-06	3.6593e-06	4.82848e-06	4.06025e-06	4.63179e-06	9.32801e-06	4.53647e-06	6.8285e-06	1.31007e-05	6.55033e-06						0.00121065	0.000137336	2.71253e-05	7.57669e-06	6.15419e-06	7.57669e-06	1.04221e-05	5.9859e-06	5.32052e-06	6.5959e-06	3.73619e-06
	+CoV2_D4	7.21	5.27803	10.9283	2.05623	1.13288	1.41421														3.70635	13.2691	9.44794	8.75435	0.188156	1.12506
	+CoV2_D14	0.0109722	0.00390625	0.00587987	0.00670754	0.00393342	0.00252413	0.0133224	0.0103087	0.00699238	0.0133224	0.0100268	0.00754638	0.00866851	0.00718897	0.00461325	0.0195052	0.00421574	0.00401607	0.00461325	0.0055627	0.00196671	0.000256278	0.000798732	0.00477594	0.00418662	0.000596992	0.000304768	0.00248938	0.00261314	0.0030861	0.00430432
	p16	WT																			DKO
	Mock	1.16994	1.03989	0.224756	0.653577	1.14586	1.18627	1.49115	1.40097	1.31625	1.20283	0.565041	1.7248	0.761243	1.67763						N.D.	N.D.	N.D.	N.D.	N.D.	N.D.	N.D.	N.D.	N.D.	N.D.	N.D.
	+CoV2_D4	0.561138	1.41072	0.745577	1.43041	0.880521	0.589036														N.D.	N.D.	N.D.	N.D.	N.D.	N.D.
	+CoV2_D14	3.6211	1.77329	2.49049	1.42053	2.63249	2.00893	5.1925	2.7065	3.30908	1.71289	1.09918	4.61531	1.67763	3.13058	2.66924	1.21119	2.94125	3.93518	1.7248	N.D.	N.D.	N.D.	N.D.	N.D.	N.D.	N.D.	N.D.	N.D.	N.D.	N.D.	N.D.	N.D., not detected.
