# Supplementary material for: Senescence-like cells recruit γδ T cells to drive prolonged hyposmia after SARS-CoV-2 infection in mice
Source: EMBO Rep. 2026 Apr 10;27(10):2526–48. doi: 10.1038/s44319-026-00769-6 (PMC13219478; doi:10.1038/s44319-026-00769-6)
Supplement: Supplementary file 2 — Source data Fig. 1 [file 44319_2026_769_MOESM2_ESM.zip › Figure 1/C/C.xlsx]

## Sheet: Sheet1
Fig.1C	CoV2-spike IF	WT					p16/p21_DKO
	Mock	0	0	0	0		0	0	0
	+CoV2_D4	64	51	140			111	101	88	107
	+CoV2_D14	0	0	0	0	0	0	0	0	0	0
	p16_IF	WT					p16/p21_DKO
	Mock	10	11	14	15		0	0	0
	+CoV2_D4	10	5	12			0	0	0	0
	+CoV2_D14	39	46	59	59	54	0	0	0	0	0
