# Supplementary material for: Senescence-like cells recruit γδ T cells to drive prolonged hyposmia after SARS-CoV-2 infection in mice
Source: EMBO Rep. 2026 Apr 10;27(10):2526–48. doi: 10.1038/s44319-026-00769-6 (PMC13219478; doi:10.1038/s44319-026-00769-6)
Supplement: Supplementary file 2 — Source data Fig. 1 [file 44319_2026_769_MOESM2_ESM.zip › Figure 1/D.xlsx]

## Sheet: Sheet1
Fig.1D	Tcrgv1	WT																			DKO
	Mock	0.204881	0.30415	0.182107	0.285756	1.81864	2.0179	2.66264	1.72053	2.22354	2.55417	0.629753	1.97638	1.53992	1.68513						1.4151	1.19823	2.77197	0.683451	0.325541	0.102302	0.301642	1.96008	4.17249	2.05752	1.84154
	+CoV2_D4	1.65045	1.15098	0.903037	1.00895	2.11823	1.60532														3.11862	1.00759	0.483273	0.281442	3.78662	8.57959
	+CoV2_D14	13.2954	9.40128	2.36667	10.95	14.1512	1.2166	14.1512	9.08104	4.12061	3.7137	3.25545	7.27455	5.62892	2.13296	1.0739	5.03802	3.14456	3.37025	3.05857	1.91974	1.19823	1.22341	2.49823	2.55073	1.06504	1.02876	1.45489	3.76046	3.36571	4.11505	4.00252
	Ifng	WT																			DKO
	Mock	1.25081	0.791607	0.548232	0.321493	1.32212	1.08137	0.552045	1.23359	2.99563	2.66264	0.529557	2.11823	0.66566	0.988188						0.349126	8.46681	2.16118	0.351554	0.241789	1.97495	1.56029	1.04378	0.620636	0.877711	1.05104
	+CoV2_D4	12.2343	6.07489	10.7992	2.08906	7.4274	9.2078														10.4239	6.46127	8.88775	3.55985	3.07763	6.50621
	+CoV2_D14	4.32547	3.53781	2.66264	5.82742	5.55142	5.82742	11.6548	15.3787	7.68933	8.35626	5.90877	8.12776	10.95	7.07562	7.8509	6.33286	3.79173	5.36232	3.48911	3.05637	1.49673	0.470354	2.66072	1.81733	2.93186	0.877711	0.717882	3.55985	2.3324	3.51084	3.01429
	Cxcl9	WT																			DKO
	Mock	1.3254	1.04712	0.589036	0.205389	1.88744	1.43041	0.950283	1.38168	2.96171	1.12228	0.561138	4.15955	0.22013	0.983794						0.307592	2.47785	0.248117	0.539274	0.389337	2.31192	1.19672	3.0086	1.36518	1.02037	2.1721
	+CoV2_D4	19.1123	6.3047	21.3539	5.8825	5.01562	6.85154														9.12036	9.50766	17.3768	12.9879	5.02489	7.25558
	+CoV2_D14	2.88072	4.48911	3.7488	4.33619	5.60389	7.54975	6.3047	10.0312	9.96195	13.7984	6.66419	7.29258	9.16687	6.17495	10.242	6.1323	3.37861	3.881	4.81131	2.328	1.0936	0.654784	2.28009	1.61227	4.85372	0.913256	0.520905	2.90611	2.94668	3.88817	2.37692
	Cxcl11	WT																			DKO
	Mock	0.420448	0.946058	0.307786	0.244855	1	1.13288	0.641713	5.50217	2.36199	2.9897	0.687771	1.72907	0.895025	1.10957						0.197137	2.54431	2.52673	0.31366	0.357812	1.01204	0.931271	1.96874	2.54431	1.18696	1.25464		*As CXCL11 expression was markedly elevated on day 4, this time point was excluded from statistical comparisons. Since the objective was to assess whether CXCL11 expression remained elevated at a later stage, statistical analysis was conducted only between the mock and day 14 groups.
	+CoV2_D4	191.341	81.0084	163.144	60.9688	73.0089	110.661														196.348	56.3863	133.184	64.3234	22.1199	103.055
	+CoV2_D14	3.16017	3.91768	5.93809	2.42839	3.29436	3.65533	1.97247	13.6422	9.18959	5.85634	5.6962	9.78112	5.65685	6.19026	7.72749	3.13834	2.94854	3.13834	2.63902	1.47148	0.766986	0.311493	0.856944	1.00505	2.80358	0.468874	0.290633	2.18445	3.26543	2.30901	1.65551
	Cd3e	WT																			DKO
	Mock	0.942785	0.630689	0.580352	0.556711	1.28788	1.00347	1.12896	1.01045	1.45902	1.77154	1.04608	1.20164	0.873573	1.24401						0.550259	0.573626	3.35935	1.21267	0.869454	1.24676	1.25543	0.881591	1.08537	0.794535	0.751675
	+CoV2_D4	1.97931	0.923382	1.91189	0.512278	3.49429	3.39874														1.03396	1.01268	1.37381	0.386404	1.92944	2.45919
	+CoV2_D14	3.39874	3.5186	2.43682	3.2154	2.50533	2.85799	2.93834	8.96933	5.29636	5.95871	4.45369	6.38639	7.08614	5.63728	5.63728	4.61075	1.97931	2.27363	3.02095	2.26291	1.01973	0.61055	5.53346	1.21267	2.23176	0.645363	0.632081	2.37542	1.98368	3.65072	2.23176
	Il17a	WT																			DKO
	Mock	0.0857588	0.530869	1.65454	0.495319	2.33987	1.25391	4.13082	1.47062	0.4312	4.36635	1.8744	0.399545	1.13008	0.943719						0.101596	0.674041	9.58587	1.07991	9.99294	7.57323	10.4173	0.387135	0.10591	0.0813851	0.536225
	+CoV2_D4	0.640126	0.214111	0.899022	0.644579	3.15235	0.833023														0.24843	8.94393	3.18415	4.47197	1.18996	7.06608
	+CoV2_D14	31.4814	37.9605	43.304	43.6052	11.2078	1.48085	11.1304	11.2078	3.37861	4.52033	8.20457	7.19218	4.24695	5.1925	1.15383	2.52525	1.51197	2.78259	1.98127	1.93309	3.16216	0.0119314	0.109645	0.159421	0.0382316	0.0848412	0.0379675	0.507299	1.49579	1.06504	0.566799
