# Supplementary material for: Senescence-like cells recruit γδ T cells to drive prolonged hyposmia after SARS-CoV-2 infection in mice
Source: EMBO Rep. 2026 Apr 10;27(10):2526–48. doi: 10.1038/s44319-026-00769-6 (PMC13219478; doi:10.1038/s44319-026-00769-6)
Supplement: Supplementary file 2 — Source data Fig. 1 [file 44319_2026_769_MOESM2_ESM.zip › Figure 1/E/E.xlsx]

## Sheet: Sheet1
Fig.1E	TCRγδ+CD3ε+ cell %	WT				DKO
	Mock	0.0349213	0	0.0509723		0.0485319	0.0273087	0.098638
	+CoV2	0.732435	1.39553	1.15748	0.814232	0.103806	0.247881	0.15076
