# Supplementary material for: Senescence-like cells recruit γδ T cells to drive prolonged hyposmia after SARS-CoV-2 infection in mice
Source: EMBO Rep. 2026 Apr 10;27(10):2526–48. doi: 10.1038/s44319-026-00769-6 (PMC13219478; doi:10.1038/s44319-026-00769-6)
Supplement: Supplementary file 2 — Source data Fig. 1 [file 44319_2026_769_MOESM2_ESM.zip › Figure 1/H.xlsx]

## Sheet: Sheet1
Fig.1H	OHDT	WT											DKO
	Mock	25.21	7.61	15.26	8.72	21.44	12.22	22.92	13.23	7.29			5.56	8.78	9.6	18.8	9.1	17.14	9.43
	Day3	0	-0.99	6.26	-12.42	11.91	-5.14	1.52	3.33	-5.24	-6.68	0.41	3.79	-1.22	3.08	-1.39	0.82	0.59	-4.06	-1.25	-6.55
	Day12	2.15	-0.44	1.34	1.58	-3	3.65	-4.59	1.21	-7.24	-5.86	8.03	19.34	19.52	7.26	1.04	11.27	1.72	-3.33	22.19	-1.68	13.79	5.57	-0.4
