# Supplementary material for: Senescence-like cells recruit γδ T cells to drive prolonged hyposmia after SARS-CoV-2 infection in mice
Source: EMBO Rep. 2026 Apr 10;27(10):2526–48. doi: 10.1038/s44319-026-00769-6 (PMC13219478; doi:10.1038/s44319-026-00769-6)
Supplement: Supplementary file 3 — Source data Fig. 2 [file 44319_2026_769_MOESM3_ESM.zip]

Archive with 17 entries (14 files):
- Figure 2/
- Figure 2/B.xlsx
- Figure 2/C.xlsx
- Figure 2/D.xlsx
- Figure 2/E/
- Figure 2/E/E.xlsx
- Figure 2/E/WT_CoV2_ABT.tif
- Figure 2/E/WT_CoV2_Vehicle.tif
- Figure 2/F/
- Figure 2/F/DKO_D14.tif
- Figure 2/F/DKO_D4.tif
- Figure 2/F/DKO_Mock.tif
- Figure 2/F/WT_D14.tif
- Figure 2/F/WT_D4.tif
- Figure 2/F/WT_Mock.tif
- Figure 2/G.xlsx
- Figure 2/H.xlsx
