# Supplementary material for: Senescence-like cells recruit γδ T cells to drive prolonged hyposmia after SARS-CoV-2 infection in mice
Source: EMBO Rep. 2026 Apr 10;27(10):2526–48. doi: 10.1038/s44319-026-00769-6 (PMC13219478; doi:10.1038/s44319-026-00769-6)
Supplement: Supplementary file 3 — Source data Fig. 2 [file 44319_2026_769_MOESM3_ESM.zip › Figure 2/B.xlsx]

## Sheet: Sheet1
Fig.2B	Body Weight
	days	CoV2+Vehicle									CoV2+ABT263
	0	100	100	100	100	100	100	100	100	100	100	100	100	100	100	100	100	100	100	100
	1	107.653	105.82	107.143	104.02	102.66	102.5	106.977	105.607	105.66	105.5	100	102.632	102.871	103.415	103.518	99.4764	99.4652	104.054	106.103
	2	96.9388	96.8254	100	93.9698	98.9362	93.5	93.0233	92.9907	95.7547	92	95.9641	96.8421	97.6077	86.8293	95.9799	90.0524	94.6524	91.4414	87.3239
	3	91.3265	93.1217	98.9011	91.9598	92.0213	86.5	87.907	88.3178	89.6226	91.5	96.4126	97.8947	99.5215	82.439	97.4874	90.0524	94.6524	89.1892	84.0376
	4	98.4694	97.8836	102.747	96.9849	96.2766	85	81.3953	82.7103	83.4906	96.5	99.1031	102.632	101.435	87.8049	101.508	93.7173	97.3262	93.6937	89.6714
	5	103.061	100	109.89	102.01	101.064	85.5	84.6512	80.8411	82.5472	103	91.0314	104.211	106.699	94.6341	104.523	94.7644	99.4652	95.9459	90.1408
	6	104.082	103.175	113.187	106.533	104.787	85	91.1628	78.5047	87.2642	105	93.722	104.737	107.177	97.561	105.528	95.288	100	99.0991	97.6526
	7	104.082	106.878	117.033	107.035	106.383	88	93.9535	80.8411	93.3962	109	98.6547	94.2105	110.526	102.439	102.01	99.4764	105.882	97.2973	100
	8
	9	105.102	100.529	116.484	104.02	106.383	99.5	95.814	93.4579	105.189	107.5	100.897	103.684	107.177	109.268	105.528	95.8115	95.1872	92.3423	104.695
	10	104.082	97.3545	114.286	103.015	103.723	100.5	95.814	95.7944	103.774	103	100	97.8947	108.612	100.976	100.503	96.8586	91.4438	97.2973	103.286
	11	103.061	100.529	115.385	107.035	106.383	99.5	97.2093	95.3271	104.245	103.5	100	98.4211	107.656	100	100.503	97.3822	96.7914	99.5495	104.225
	12	102.551	99.4709	113.736	102.01	105.851	99	98.6047	97.1963	103.774	102.5	96.4126	96.3158	106.699	95.122	103.015	94.2408	94.6524	97.7477	102.817
	13	103.571	101.587	112.637	106.533	108.511	102.5	101.86	100.467	104.717	105	97.7578	98.4211	109.091	96.5854	103.518	97.3822	97.3262	99.5495	103.286
	14	103.061	101.587	116.484	104.523	108.511	103.5	100.93	96.729	101.887	105	95.5157	97.3684	107.656	97.561	105.528	94.2408	95.7219	103.153	107.042
