# Supplementary material for: Senescence-like cells recruit γδ T cells to drive prolonged hyposmia after SARS-CoV-2 infection in mice
Source: EMBO Rep. 2026 Apr 10;27(10):2526–48. doi: 10.1038/s44319-026-00769-6 (PMC13219478; doi:10.1038/s44319-026-00769-6)
Supplement: Supplementary file 3 — Source data Fig. 2 [file 44319_2026_769_MOESM3_ESM.zip › Figure 2/C.xlsx]

## Sheet: Sheet1
Fig.2C	OHDT
	+COV2 +Vehicle	+COV2 +ABT263
	4.1	6.38
	-1.74	7.02
	6.04	18.38
	-3.46	0.62
	-1.04	22.6
	5.1	4.92
	-1.04	15.2
	-7.54	1.78
	0.98	13.32
		4.78
