# Supplementary material for: Senescence-like cells recruit γδ T cells to drive prolonged hyposmia after SARS-CoV-2 infection in mice
Source: EMBO Rep. 2026 Apr 10;27(10):2526–48. doi: 10.1038/s44319-026-00769-6 (PMC13219478; doi:10.1038/s44319-026-00769-6)
Supplement: Supplementary file 3 — Source data Fig. 2 [file 44319_2026_769_MOESM3_ESM.zip › Figure 2/D.xlsx]

## Sheet: Sheet1
Fig.2D	qPCR
	p16			TCRvg1			Ifng			Cxcl9			Cxcl11			Cd3e			Il17a
	+COV2 +Vehicle	+COV2 +ABT263		+COV2 +Vehicle	+COV2 +ABT263		+COV2 +Vehicle	+COV2 +ABT263		+COV2 +Vehicle	+COV2 +ABT263		+COV2 +Vehicle	+COV2 +ABT263		+COV2 +Vehicle	+COV2 +ABT263		+COV2 +Vehicle	+COV2 +ABT263
	1.08298	0.122004		1.42076	0.0456471		0.948246	0.189903		0.66742	0.23272		1.08673	0.366021		1.58557	0.274523		0.630689	0.042837
	2.00694	0.133508		1.01866	0.119631		0.723635	0.66128		0.777366	0.653685		1.26576	0.376312		1.1607	0.404721		0.744839	0.198196
	1.3333	0.108442		1.29834	0.121301		0.713672	0.248847		0.886791	0.0900373		0.45376	0.0802141		1.39959	0.494828		0.222982	0.091823
	0.898132	0.156583		0.963707	0.0822789		1.00231	0.442372		1.06191	0.256435		2.01391	0.106579		0.744839	0.739694		3.42238	0.133508
	0.750019	0.17739		0.833161	0.37285		1.41748	0.18471		2.45661	0.302848		0.646176	0.238159		0.798298	0.35233		0.936272	0.0365243
	0.512278			0.66281			1.43727			0.833161			1.23114			0.65293			2.97935
