# Supplementary material for: Senescence-like cells recruit γδ T cells to drive prolonged hyposmia after SARS-CoV-2 infection in mice
Source: EMBO Rep. 2026 Apr 10;27(10):2526–48. doi: 10.1038/s44319-026-00769-6 (PMC13219478; doi:10.1038/s44319-026-00769-6)
Supplement: Supplementary file 3 — Source data Fig. 2 [file 44319_2026_769_MOESM3_ESM.zip › Figure 2/E/E.xlsx]

## Sheet: Sheet1
Fig.2E	TCRγδ+CD3ε+ cell %
	+COV2 +Vehicle	+COV2 +ABT263
	1.09538	0.196645
	1.62177	0.25769
	0.785012	0.547898
