# Supplementary material for: Senescence-like cells recruit γδ T cells to drive prolonged hyposmia after SARS-CoV-2 infection in mice
Source: EMBO Rep. 2026 Apr 10;27(10):2526–48. doi: 10.1038/s44319-026-00769-6 (PMC13219478; doi:10.1038/s44319-026-00769-6)
Supplement: Supplementary file 3 — Source data Fig. 2 [file 44319_2026_769_MOESM3_ESM.zip › Figure 2/G.xlsx]

## Sheet: Sheet1
Fig.2G
			WT+CoV2_D4			DKO+CoV2_D4
		CK8+	98.913	100	100	100	92.5926	96
		OMP+	1.08696	0	0	0	3.7037	4
