# Supplementary material for: Senescence-like cells recruit γδ T cells to drive prolonged hyposmia after SARS-CoV-2 infection in mice
Source: EMBO Rep. 2026 Apr 10;27(10):2526–48. doi: 10.1038/s44319-026-00769-6 (PMC13219478; doi:10.1038/s44319-026-00769-6)
Supplement: Supplementary file 3 — Source data Fig. 2 [file 44319_2026_769_MOESM3_ESM.zip › Figure 2/H.xlsx]

## Sheet: Sheet1
Fig.2H
		CK8/DAPI	WT			DKO
		Mock	99.5439	87.228	113.228	101.443	88.9874	109.569
		+CoV2_D4	76.2129	64.3934	65.8497	42.5272	51.7706	56.0338
		+CoV2_D14	149.766	102.004	141.452	121.149	93.6206	106.731
		OMP/DAPI	WT			DKO
		Mock	97.3278	107.987	94.6855	106.934	85.7484	107.317
		+CoV2_D4	84.6136	57.0736	82.4808	68.1959	75.9898	75.2973
		+CoV2_D14	102.108	90.0896	99.629	105.865	84.0241	98.5614
