# Supplementary material for: Senescence-like cells recruit γδ T cells to drive prolonged hyposmia after SARS-CoV-2 infection in mice
Source: EMBO Rep. 2026 Apr 10;27(10):2526–48. doi: 10.1038/s44319-026-00769-6 (PMC13219478; doi:10.1038/s44319-026-00769-6)
Supplement: Supplementary file 4 — Source data Fig. 3 [file 44319_2026_769_MOESM4_ESM.zip]

Archive with 4 entries (3 files):
- Figure 3/
- Figure 3/A.xlsx
- Figure 3/B.xlsx
- Figure 3/C.xlsx
