# Supplementary material for: Senescence-like cells recruit γδ T cells to drive prolonged hyposmia after SARS-CoV-2 infection in mice
Source: EMBO Rep. 2026 Apr 10;27(10):2526–48. doi: 10.1038/s44319-026-00769-6 (PMC13219478; doi:10.1038/s44319-026-00769-6)
Supplement: Supplementary file 4 — Source data Fig. 3 [file 44319_2026_769_MOESM4_ESM.zip › Figure 3/A.xlsx]

## Sheet: Sheet1
Fig.3A		days	Mock								CoV2
		0	100	100	100	100	100	100	100	100	100	100	100	100	100	100	100	100
		1	106.699	97.7477	104.762	102.415	100.541	99.0868	101.471	101.389	102.174	95.8716	102.752	101.887	96.789	99.5192	99.0826	99.5
		2	101.435	98.1982	99.0476	101.932	97.8378	94.9772	98.5294	96.2963	88.587	84.8624	89.4495	94.8113	83.0275	89.4231	86.6972	89
		3	105.263	100.45	103.81	107.246	100	96.8037	100.49	98.1481	81.5217	83.4862	83.0275	92.4528	80.7339	82.6923	80.2752	86.5
		4	107.177	101.802	103.333	106.28	102.162	100.913	101.961	101.852	84.7826	86.6972	87.6147	99.0566	87.156	89.4231	87.6147	91.5
		5	107.656	100.901	100	104.348	100	97.2603	101.961	100.463	92.3913	89.4495	92.2018	98.5849	92.2018	96.6346	91.7431	95.5
		6	109.091	103.153	103.81	107.246	102.162	99.0868	103.431	101.852	98.913	92.2018	100.459	101.887	96.789	100	94.9541	101
		7	107.177	100.45	101.905	104.831	101.081	96.8037	101.961	100.463	97.8261	93.578	98.1651	99.0566	96.3303	100.481	97.2477	101
		8
		9	105.263	98.1982	98.0952	101.449	103.243	98.1735	100.98	96.2963	98.3696	91.7431	95.4128	100.472	95.4128	101.442	99.5413	98
		10	106.699	98.6486	96.1905	101.449	100	97.2603	101.961	95.3704	98.913	93.1193	94.9541	101.415	98.6239	100	94.9541	95
		11	106.22	97.7477	95.7143	101.449	102.703	99.5434	101.961	99.537	96.7391	91.2844	94.9541	100.472	97.7064	100.962	96.789	97.5
		12	111.962	98.1982	99.0476	105.314	105.405	101.826	103.922	99.537	100.543	94.9541	96.3303	101.887	99.0826	103.846	97.7064	100
		13
		14	110.048	96.8468	98.0952	106.28	107.568	101.37	104.412	100.926	98.3696	95.4128	98.1651	103.774	101.835	104.808	100.459	99
		34
		35	111.962	100	105.714	110.628	110.811	106.393	103.431	104.167	108.696	103.211	106.422	105.189	109.174	110.577	106.422	107
