# Supplementary material for: Senescence-like cells recruit γδ T cells to drive prolonged hyposmia after SARS-CoV-2 infection in mice
Source: EMBO Rep. 2026 Apr 10;27(10):2526–48. doi: 10.1038/s44319-026-00769-6 (PMC13219478; doi:10.1038/s44319-026-00769-6)
Supplement: Supplementary file 4 — Source data Fig. 3 [file 44319_2026_769_MOESM4_ESM.zip › Figure 3/B.xlsx]

## Sheet: Sheet1
Fig.3B		p16			Tcrgv1			Ifng			Cxcl9			Cxcl11			Cd3e			Il17a
		Mock	+CoV2_D35		Mock	+CoV2_D35		Mock	+CoV2_D35		Mock	+CoV2_D35		Mock	+CoV2_D35		Mock	+CoV2_D35		Mock	+CoV2_D35
		0.812252	1.71713		0.941152	2.5359		0.419357	6.34777		0.346277	4.95883		1.40688	5.14261		0.652364	3.61438		0.586926	4.17348
		0.742262	2.75108		0.759173	1.63864		0.16451	3.47316		0.34151	3.50642		0.427057	2.95365		0.661471	2.45164		0.727616	3.63322
		2	2.56685		0.947698	1.15869		0.771774	3.26312		0.757858	4.25748		1.27677	1.85639		0.820031	2.25597		0.651235	0.55143
		1.67018	2.04202		1.0087	1.47683		1.17793	2.9004		0.732043	2.31338		1.19127	1.56103		0.728878	2.25597		0.883468	2.13059
		0.840896	2.23457		0.791412	2.25402		0.549522	6.21714		0.655197	5.9794		0.40402	2.93325		0.656902	3.90075		1.85478	3.70956
		1.05702	1.47427		0.87206	1.92186		3.24058	9.48896		2.04202	7.01285		1.22476	3.41645		1.75777	3.01833		0.946878	6.87448
		0.806642	1.94531		1.53954	1.42652		3.0871	3.62065		3.45815	3.24901		1.26795	2.50099		1.74563	2.41789		1.75473	4.53546
		0.692555	4.34694		1.37793	4.09113		2.9004	8.37593		3.29436	6.45313		1.74412	4.76508		1.92352	6.03666		1.32065	3.20706
