# Supplementary material for: Senescence-like cells recruit γδ T cells to drive prolonged hyposmia after SARS-CoV-2 infection in mice
Source: EMBO Rep. 2026 Apr 10;27(10):2526–48. doi: 10.1038/s44319-026-00769-6 (PMC13219478; doi:10.1038/s44319-026-00769-6)
Supplement: Supplementary file 4 — Source data Fig. 3 [file 44319_2026_769_MOESM4_ESM.zip › Figure 3/C.xlsx]

## Sheet: Sheet1
Fig.3C		OHDT
		Mock	+CoV2
		6.75	3.375
		12.56	6.975
		6.45	-1.92
		7.345	1.55
		8.655	-1.89
		7.095	-1.365
		8.76	0.965
		5.67	4.975
