# Supplementary material for: Senescence-like cells recruit γδ T cells to drive prolonged hyposmia after SARS-CoV-2 infection in mice
Source: EMBO Rep. 2026 Apr 10;27(10):2526–48. doi: 10.1038/s44319-026-00769-6 (PMC13219478; doi:10.1038/s44319-026-00769-6)
Supplement: Supplementary file 5 — Source data Fig. 4 [file 44319_2026_769_MOESM5_ESM.zip › Figure 4/A.xlsx]

## Sheet: Sheet1
Fig.4A	Body weight
	days	CoV2+IgG						CoV2+Anti-Cxcr3						CoV2+Anti-IFNγ						CoV2+Anti-γδTcell
	0	100	100	100	100	100	100	100	100	100	100	100	100	100	100	100	100	100	100	100	100	100	100	100	100
	1	107.018	103.846	105.143	104.094	109.143	104.211	105.78	107.222	102.747	106.915	105.028	105.405	106.044	96.8085	114.458	104.819	106.286	102.924	104.891	101.579	104.046	105.263	102.116	102.778
	2	101.754	92.8571	97.1429	93.5673	100.571	96.8421	98.8439	102.222	97.8022	105.851	94.4134	96.2162	97.2527	94.6809	100.602	101.807	99.4286	96.4912	94.0217	93.6842	98.2659	101.754	100	92.7778
	3	94.7368	90.1099	93.1429	88.8889	96	91.5789	93.6416	96.6667	93.956	100	90.5028	91.3514	93.956	90.4255	95.7831	98.1928	96	92.3977	91.8478	91.5789	97.1098	96.4912	96.2963	89.4444
	4	98.8304	97.2527	98.8571	92.9825	97.7143	95.2632	96.5318	99.4444	97.2527	104.255	94.4134	93.5135	92.8571	95.2128	98.7952	103.012	101.143	94.152	93.4783	95.7895	100	101.754	101.058	93.8889
	5	108.187	100.549	104.571	101.17	101.143	101.579	105.78	103.333	102.747	106.915	98.8827	94.0541	100.549	99.4681	103.614	105.422	105.143	102.339	100	100.526	101.734	106.433	102.645	98.8889
	6	108.772	102.198	105.714	101.754	104	103.684	106.358	103.889	104.396	106.383	100	96.7568	101.648	101.596	107.229	106.024	106.857	102.339	100.543	101.053	104.624	105.263	103.704	101.667
	7
	8
	9	111.111	102.198	105.143	102.339	104.571	104.737	107.514	105	104.396	105.851	100	93.5135	102.198	102.66	106.627	107.229	106.286	102.924	97.8261	100	100.578	107.018	103.704	97.2222
	10
	11	107.602	100.549	103.429	95.3216	100	97.8947	108.092	100	106.593	105.319	100.559	95.6757	101.099	98.4043	106.024	107.831	107.429	102.339	98.913	101.579	104.046	101.754	102.116	99.4444
	12
	13
	14	108.772	108.242	107.429	103.509	107.429	105.263	114.451	109.444	108.242	103.723	103.352	101.081	108.242	103.191	112.651	112.651	112.571	107.602	104.891	103.158	105.78	109.357	108.995	105.556
