# Supplementary material for: Senescence-like cells recruit γδ T cells to drive prolonged hyposmia after SARS-CoV-2 infection in mice
Source: EMBO Rep. 2026 Apr 10;27(10):2526–48. doi: 10.1038/s44319-026-00769-6 (PMC13219478; doi:10.1038/s44319-026-00769-6)
Supplement: Supplementary file 5 — Source data Fig. 4 [file 44319_2026_769_MOESM5_ESM.zip › Figure 4/B.xlsx]

## Sheet: Sheet1
Fig.4B	OHDT
	+CoV2+IgG	+CoV2+Anti-Cxcr3	+CoV2+Anti-IFGγ	+CoV2+Anti-γδT
	0.06	5.88	3.96	9.96
	-2.8	10.52	7.24	5.74
	3.48	14.18	10.44	6.14
	-4.36	13.08	8.32	5.22
	0	8.7	5.72	10.12
	-0.66	2.98	10.46	6.96
