# Supplementary material for: Senescence-like cells recruit γδ T cells to drive prolonged hyposmia after SARS-CoV-2 infection in mice
Source: EMBO Rep. 2026 Apr 10;27(10):2526–48. doi: 10.1038/s44319-026-00769-6 (PMC13219478; doi:10.1038/s44319-026-00769-6)
Supplement: Supplementary file 5 — Source data Fig. 4 [file 44319_2026_769_MOESM5_ESM.zip › Figure 4/C.xlsx]

## Sheet: Sheet1
Fig.4C	qPCR
	Tcrgv1					Ifng					Il17a
	CoV2+IgG	CoV2+Anti-Cxcr3	CoV2+Anti-IFNγ	CoV2+Anti-γδTcell		CoV2+IgG	CoV2+Anti-Cxcr3	CoV2+Anti-IFNγ	CoV2+Anti-γδTcell		CoV2+IgG	CoV2+Anti-Cxcr3	CoV2+Anti-IFNγ	CoV2+Anti-γδTcell
	0.971692	0.778393	0.623548	0.569817		1.01798	1.25328	1.00397	0.911121		1.16013	0.282101	0.227555	0.530081
	0.869689	0.466055	0.610715	0.554236		0.930265	1.03219	0.956419	0.709913		2.41879	0.33781	0.729149	0.792392
	1.21299	0.51712	0.577772	0.502979		1.29748	1.21059	0.930265	0.622314		0.803453	0.238868	0.498023	0.342526
	0.99211	0.67295	0.900358	0.420032		1.37146	0.72483	1.0466	0.82686		0.948872	0.137194	0.548775	0.494583
	1.11618	0.513548	0.99211	0.318325		0.904827	1.48012	1.4297	0.861973		0.797903	0.626022	0.249012	0.580065
	0.99211	0.863682	0.919277	0.546605		0.943251	0.911121	1.11397	0.911121		1.59581	0.229138	0.319588	0.261392
	0.887963	1.09321	0.370764			0.695303	0.844234	0.618015			0.36711	0.294081	0.584099
