# Supplementary material for: Senescence-like cells recruit γδ T cells to drive prolonged hyposmia after SARS-CoV-2 infection in mice
Source: EMBO Rep. 2026 Apr 10;27(10):2526–48. doi: 10.1038/s44319-026-00769-6 (PMC13219478; doi:10.1038/s44319-026-00769-6)
Supplement: Supplementary file 5 — Source data Fig. 4 [file 44319_2026_769_MOESM5_ESM.zip › Figure 4/D.xlsx]

## Sheet: Sheet1
Fig.4D		Cxcl9 qPCR
		CoV2+IgG	CoV2+Anti-IFNγ
		1.44966	0.631001
		0.949812	0.639809
		0.976515	0.446185
		1.13738	0.342865
		0.653253	0.745208
		1.16128	0.388427
		0.861973	0.29642
