# Supplementary material for: Senescence-like cells recruit γδ T cells to drive prolonged hyposmia after SARS-CoV-2 infection in mice
Source: EMBO Rep. 2026 Apr 10;27(10):2526–48. doi: 10.1038/s44319-026-00769-6 (PMC13219478; doi:10.1038/s44319-026-00769-6)
Supplement: Supplementary file 5 — Source data Fig. 4 [file 44319_2026_769_MOESM5_ESM.zip › Figure 4/E.xlsx]

## Sheet: Sheet1
Fig.4F
		days	+CoV2+IgG							+CoV2+Anti-IL17A
		0	100	100	100	100	100	100	100	100	100	100	100	100	100	100
		1	101.053	101.026	100	101.5	96.8421	104.831	107.18	107.18	107.65	100	96.7742	105	102.791	104.348
		2	90	97.4359	91.8478	90.5	91.579	92.7536	100.513	97.4359	98.3607	90.5	86.5591	87.5	97.2093	100
		3	87.8947	95.8974	87.5	86.5	91.579	92.7536	96.4103	97.4359	96.1749	84.5	83.871	85	97.2093	99.4565
		4	91.579	97.4359	92.3913	88.5	94.2105	94.2029	102.564	100	98.9071	84.5	88.7097	87	97.6744	100.543
		5	98.421	100	99.4565	96	98.9474	98.5507	105.128	100	103.825	90.5	94.6237	92.5	99.0698	102.174
		6	101.579	100.513	102.717	103	96.3158	101.449	106.154	98.4615	104.918	96.5	100.538	95.5	97.2093	98.913
		7
		8	101.579	100.513	102.717	103	96.3158	101.449	106.154	98.4615	104.918	96.5	100.538	95.5	97.2093	98.913
		9
		10	98.421	102.564	100.543	100	100.526	98.0676	102.564	100	106.557	93.5	105.376	96	100.93	105.435
		11
		12
		13	103.684	100.513	105.435	106.5	102.105	103.382	108.205	103.59	107.104	96.5	106.452	104.5	99.5349	103.261
		14	104.21	102.564	111.957	109	102.105	105.314	109.231	104.103	112.022	97.5	106.452	100	98.6047	106.522
