# Supplementary material for: Senescence-like cells recruit γδ T cells to drive prolonged hyposmia after SARS-CoV-2 infection in mice
Source: EMBO Rep. 2026 Apr 10;27(10):2526–48. doi: 10.1038/s44319-026-00769-6 (PMC13219478; doi:10.1038/s44319-026-00769-6)
Supplement: Supplementary file 5 — Source data Fig. 4 [file 44319_2026_769_MOESM5_ESM.zip › Figure 4/F.xlsx]

## Sheet: Sheet1
Fig.4G		OHDT
		CoV2+IgG	CoV2+Anti-IL17A
		0.06	4.64
		1.44	14.72
		1.42	10.7
		-3.5	19.68
		3.58	17.96
		0.4	12.36
		0.94	9.36
