# Supplementary material for: Senescence-like cells recruit γδ T cells to drive prolonged hyposmia after SARS-CoV-2 infection in mice
Source: EMBO Rep. 2026 Apr 10;27(10):2526–48. doi: 10.1038/s44319-026-00769-6 (PMC13219478; doi:10.1038/s44319-026-00769-6)
Supplement: Supplementary file 6 — Source data Fig. 5 [file 44319_2026_769_MOESM6_ESM.zip]

Archive with 9 entries (7 files):
- Figure 5/
- Figure 5/A.xlsx
- Figure 5/B/
- Figure 5/B/B.xlsx
- Figure 5/B/IL17RA^flfl.tif
- Figure 5/B/OMP-Cre_IL17RA^flfl.tif
- Figure 5/C.xlsx
- Figure 5/D.xlsx
- Figure 5/E.xlsx
