# Supplementary material for: Senescence-like cells recruit γδ T cells to drive prolonged hyposmia after SARS-CoV-2 infection in mice
Source: EMBO Rep. 2026 Apr 10;27(10):2526–48. doi: 10.1038/s44319-026-00769-6 (PMC13219478; doi:10.1038/s44319-026-00769-6)
Supplement: Supplementary file 6 — Source data Fig. 5 [file 44319_2026_769_MOESM6_ESM.zip › Figure 5/A.xlsx]

## Sheet: Sheet1
Fig.5A
	Body weight
	days	IL17RAfl/fl												OMP-Cre/IL17RAfl/fl
	0	100	100	100	100	100	100	100	100	100	100	100	100	100	100	100	100	100	100	100	100	100	100	100	100
	1	100.455	100	100.403	105.742	102.804	101.86	102.415	97.7273	98.1132	99.5169	100	94.6667	101.422	101.538	100	101.389	101.852	100.952	95.6522	100	99.0291	100	98.1132	99.5434
	2	86.3636	93.0693	88.7097	91.866	96.2617	90.2326	98.5507	97.7273	88.2075	90.8213	86.1111	87.5556	85.782	89.7436	97.2477	90.7407	95.3704	91.4286	94.2029	95.6938	93.2039	93.8679	88.2075	85.8447
	3	80.9091	91.0891	88.7097	88.0383	96.729	87.4419	99.0338	93.1818	84.9057	88.4058	81.0185	89.7778	79.6209	83.0769	97.7064	88.8889	94.4444	87.619	90.8213	92.3445	93.6893	88.2075	80.6604	81.7352
	4	80.9091	94.0594	92.7419	92.823	98.5981	93.4884	99.0338	95.9091	88.6792	94.686	78.2407	91.5556	75.3555	76.9231	98.1651	91.2037	100.463	92.8571	90.8213	95.6938	94.6602	93.3962	81.6038	94.0639
	5	86.3636	98.5149	94.7581	100	102.336	97.2093	103.865	97.7273	95.283	97.5845	84.7222	94.6667	83.8863	74.359	96.3303	94.9074	99.0741	97.619	97.5845	93.3014	98.5437	99.5283	87.7358	96.347
	6	92.7273	100.495	97.9839	104.306	103.738	103.256	107.246	98.1818	97.6415	98.5507	92.1296	96	89.0995	76.4103	99.5413	98.1481	100.926	103.81	100	97.1292	98.0583	98.1132	96.2264	100.457
	7	95.4545	103.96	100	108.134	107.009	101.395	102.415	100.455	100.472	101.932	97.2222	101.333	93.8389	81.0256	99.5413	103.704	100.926	101.905	99.0338	97.1292	100	101.415	99.0566	101.826
	8
	9
	10
	11
	12
	13
	14	99.0909	104.951	100.403	110.526	105.14	108.837	109.662	102.273	106.132	106.28	100	100.889	103.318	102.564	99.5413	103.241	107.407	103.81	101.449	105.263	103.883	100.943	100.943	104.11
