# Supplementary material for: Senescence-like cells recruit γδ T cells to drive prolonged hyposmia after SARS-CoV-2 infection in mice
Source: EMBO Rep. 2026 Apr 10;27(10):2526–48. doi: 10.1038/s44319-026-00769-6 (PMC13219478; doi:10.1038/s44319-026-00769-6)
Supplement: Supplementary file 6 — Source data Fig. 5 [file 44319_2026_769_MOESM6_ESM.zip › Figure 5/B/B.xlsx]

## Sheet: Sheet1
Fig.5B		IL17RAfl/fl	OMP-Cre/IL17RAfl/fl
		31.1321	1.36986
		16.25	1.26984
		21.6667	0.907029
