# Supplementary material for: Senescence-like cells recruit γδ T cells to drive prolonged hyposmia after SARS-CoV-2 infection in mice
Source: EMBO Rep. 2026 Apr 10;27(10):2526–48. doi: 10.1038/s44319-026-00769-6 (PMC13219478; doi:10.1038/s44319-026-00769-6)
Supplement: Supplementary file 6 — Source data Fig. 5 [file 44319_2026_769_MOESM6_ESM.zip › Figure 5/C.xlsx]

## Sheet: Sheet1
Fig.5C		OHDT	IL17RAfl/fl															OMP-Cre/IL17RAfl/fl
		Mock	10.24	7.31	4.74	8.64	8.73	5.44	6.83	-3.35	4.8	14.55	3.66	4.36	1.09	1.85	6.15	12.29	6.75	8.01	5.98	6.5	1.25	8.94	8.05	7.26	1.65	4.45	6.54	9.27	1.78	8.65	1.65	8.8	5.63	9.61	8.25
		+CoV2_D3	-1.56	1.34	2.14	-3.96	0	-1.14	5.7	-0.44	-5.02	-1.64	-1.86					-2.44	4.42	1.16	1.58	1.6	0	3.06	0.88	1.1
		+CoV2_D13	-1.59	-8.45	-2	0.69	5.03	-0.09	-3.05	2.175	-4.11	-1.98	-0.55	0.75	-1.19			0.62	5.975	7.9	8.345	5.475	2.53	-0.19	7.445	8.195	6.675	9.265	4.115	4.03	5.41	10.53	10.93	4.29	0.05
