# Supplementary material for: Senescence-like cells recruit γδ T cells to drive prolonged hyposmia after SARS-CoV-2 infection in mice
Source: EMBO Rep. 2026 Apr 10;27(10):2526–48. doi: 10.1038/s44319-026-00769-6 (PMC13219478; doi:10.1038/s44319-026-00769-6)
Supplement: Supplementary file 6 — Source data Fig. 5 [file 44319_2026_769_MOESM6_ESM.zip › Figure 5/D.xlsx]

## Sheet: Sheet1
Fig.5D		genomic CoV2	IL17RAfl/fl												OMP-Cre/IL17RAfl/fl
		Mock	5.1038e-06	1.9474e-06	1.3866e-06	4.4431e-06	7.168e-06	6.688e-06	4.0044e-06	7.3695e-06	4.8285e-06	5.8627e-06	4.0603e-06	3.0347e-06	3.6593e-06	6.3712e-06	5.3948e-06	6.2401e-06	6.2401e-06	4.9642e-06	2.4142e-06	4.4431e-06	1.406e-06	6.4602e-06	3.0347e-06	4.2327e-06	4.8959e-06	4.2621e-06	1.2223e-05	2.0022e-06
		+CoV2_D4	0.566442	2.08493	1.52626	0.895025	1.49485	4.11246	0.835088	1.20581	2	0.624165	1.08673		0.673617	1.84038	0.45376	1.84038	4.05584	2.67586	3.13834	2.04202	4.28709
		+CoV2_D14	0.0116785	0.00359448	0.00374713	0.00843147	0.00439476	0.00843147	0.0024551	0.00221266	0.00749425				0.0129581	0.0301855	0.00694408	0.0067542	0.0110485	0.00393342	0.00328475	0.00680118
		p16	IL17RAfl/fl												OMP-Cre/IL17RAfl/fl
		Mock	1.46409	2.32947	0.175556	0.550953	0.450625	1.72907	1.53688	0.993093	1.8025	1.59107	0.790041	1.12506	0.790041	2.69447	1.77769	2.60268	4.37717	1.32869	2.47942	2.46229	1.21419	1.33793	1.03526	1.06437	2.02792	1.70527	3.89062	1.72907
		+CoV2_D4	1.41421	0.659754	1.72907	1.6245	0.933033	1.18921	1.44393	2.90795	1.1487	2.80889	1.79005		2.92817	1.41421	1.51572	1.39474	1.01396	0.773783	1.44393	1.24833	1.43396
		+CoV2_D14	3.31728	3.605	9.84916	2.11404	4.56305	5.24157	5.06303	3.94493	4.34694				5.61778	2.56685	4.16986	3.22657	1.97247	8.28212	3.27161	3.36359
