# Supplementary material for: Senescence-like cells recruit γδ T cells to drive prolonged hyposmia after SARS-CoV-2 infection in mice
Source: EMBO Rep. 2026 Apr 10;27(10):2526–48. doi: 10.1038/s44319-026-00769-6 (PMC13219478; doi:10.1038/s44319-026-00769-6)
Supplement: Supplementary file 6 — Source data Fig. 5 [file 44319_2026_769_MOESM6_ESM.zip › Figure 5/E.xlsx]

## Sheet: Sheet1
Fig.5E		Tcrgv1	IL17RAfl/fl												OMP-Cre/IL17RAfl/fl
		Mock	0.973779	0.717806	0.660517	0.74312	1.03646	1.23257	1.88122	0.769326	1.19886	1.75524	0.813191	0.921251	1.26722	1.30285	0.660517	1.23257	1.45565	1.25847	0.774677	1.00812	0.646923	0.85362	0.722799	0.980552	0.68381	0.764012	0.758734	0.591179
		+CoV2_D14	2.87123	2.0586	3.81496	3.46215	3.2303	2.51693	4.86239	1.9611	2.62382				1.34879	2.8317	2.56982	1.74311	1.73107	4.66432	2.66044	2.11648
		Ifng	IL17RAfl/fl												OMP-Cre/IL17RAfl/fl
		Mock	0.720715	0.677128	0.452974	0.794159	0.970971	2.50967	1.63297	0.730775	1.41177	1.94194	0.513167	1.39233	0.557676	1.32639	2.06695	1.22901	1.29909	1.46155	1.16272	2.70851	0.998269	1.0924	0.280778	1.79938	0.705883	0.428539	0.370488	0.345678
		+CoV2_D14	9.90049	5.3796	9.96935	6.76223	9.30174	7.39987	10.6111	4.52369	8.21067				6.95235	9.30174	11.2161	6.44196	9.43158	11.1386	6.39746	5.76572
		Cxcl9	IL17RAfl/fl												OMP-Cre/IL17RAfl/fl
		Mock	0.994815	0.987943	0.442117	1.00173	2.14726	3.23216	1.61608	0.947698	0.30619	0.684205	0.480464	2.14726	1.16675	1.39716	2.4158	0.525769	2.33351	1.01572	2.22299	4.1771	0.312624	1.0811	0.981119	2.6805	0.981119	0.819321	1.12701	0.134204
		+CoV2_D14	14.2461	8.23918	9.93486	9.79809	14.8511	9.26955	13.5714	11.1773	12.7507				13.2921	9.07879	16.3645	13.1091	14.445	14.445	8.83053	6.83291
		Cxcl11	IL17RAfl/fl												OMP-Cre/IL17RAfl/fl
		Mock	0.879141	0.617353	0.300236	1.82029	2.17976	0.910144	2.28813	0.38533	0.903857	4.51325	0.564156	0.837503	0.38533	0.464634	0.526376	1.93746	4.38983	0.885256	0.995965	5.51808	0.257772	0.242183	1.89759	0.652553	0.439571	1.36999	1.1681	0.192665
		+CoV2_D14	4.06757	14.0663	15.6075	18.9505	2.59218	2.85634	20.3107	1.69839	19.2151				3.95634	3.06135	30.5726	2.87621	2.1349	4.06757	19.8927	7.91268
		Cd3e	IL17RAfl/fl												OMP-Cre/IL17RAfl/fl
		Mock	1.00405	0.771551	0.917534	0.709972	1.15335	1.28863	1.55384	0.898651	0.771551	1.88666	0.68105	0.963151	1.50091	1.09114	0.898651	1.11406	1.07612	1.01807	1.03228	1.11406	0.601165	1.05397	0.605347	1.06868	0.676346	0.729932	0.80991	0.653307
		+CoV2_D14	5.88007	3.59461	5.75906	5.01355	6.47928	4.21588	8.25823	4.74311	4.04414				4.91038	5.88007	7.13955	4.18676	5.83945	7.86711	5.19036	3.61961
		Il17a	IL17RAfl/fl												OMP-Cre/IL17RAfl/fl
		Mock	2.41719	0.206374	0.312805	0.401461	0.652176	1.23399	1.92297	2.01857	0.780967	6.16172	1.34102	0.791869	0.321599	0.848704	0.319377	0.903335	1.34102	0.621288	0.261219	0.293887	0.764895	1.06683	1.2086	0.600124	0.119355	1.09682	0.274206	0.797377
		+CoV2_D14	3.98156	0.490843	3.01746	1.97703	4.03714	3.32495	1.73307	5.21741	4.70219				1.15136	2.53737	2.10429	2.89454	4.63746	4.76783	5.55325	2.66352
